# Supplementary material for: Causal associations between inflammatory bowel disease and primary biliary cholangitis: a two-sample bidirectional Mendelian randomization study
Source: Sci Rep. 2023 Jul 6;13:10950. doi: 10.1038/s41598-023-35785-2 (PMC10326252; doi:10.1038/s41598-023-35785-2)
Supplement: Supplementary file 1 — Supplementary Information. [file 41598_2023_35785_MOESM1_ESM.xlsx]

## Sheet: Table 1
Instrument variables of ulcerative colitis
SNP	effect_allele	other_allele	beta	eaf	se	pval
rs10185424	G	T	-0.0965995	0.5396	0.0125621	1.47367e-14
rs10460566	A	G	-0.0817673	0.7611	0.0144699	1.59643e-08
rs10758669	A	C	-0.143218	0.6504	0.0128828	1.03753e-28
rs10761659	G	A	0.117315	0.5399	0.0126238	1.49796e-20
rs1077773	A	G	0.0721282	0.5238	0.012398	5.96458e-09
rs11083840	G	T	0.0691316	0.4025	0.0125262	3.41036e-08
rs11150589	C	T	-0.0798521	0.5268	0.0127057	3.28398e-10
rs11229555	T	G	-0.0823351	0.2515	0.0144507	1.2147e-08
rs11230563	T	C	-0.0750666	0.348	0.0133556	1.90296e-08
rs11641184	A	C	0.0780232	0.4762	0.0124939	4.24043e-10
rs11676348	T	C	0.0744362	0.4763	0.0124232	2.07678e-09
rs1182188	C	T	-0.107615	0.2989	0.0137507	5.03153e-15
rs12718244	A	G	0.0717762	0.4081	0.0126545	1.4115e-08
rs12720356	C	A	0.153279	0.08572	0.0227683	1.67225e-11
rs13255292	T	C	-0.075463	0.3284	0.0137225	3.81514e-08
rs13430791	A	G	0.105886	0.1202	0.0186614	1.39422e-08
rs1517352	C	A	0.0777839	0.6048	0.0129859	2.09991e-09
rs16841904	T	C	0.0860225	0.2028	0.015305	1.90349e-08
rs17780256	C	A	-0.115389	0.1927	0.0160316	6.12774e-13
rs1801274	G	A	-0.170896	0.4958	0.012653	1.4345e-41
rs1990760	T	C	-0.0855732	0.6085	0.0134145	1.7809e-10
rs2395022	C	A	-0.183896	0.95885	0.029166	2.87919e-10
rs272882	T	G	0.145856	0.6733	0.0138588	6.66807e-26
rs3774937	C	T	0.099276	0.3257	0.0131621	4.60787e-14
rs3776414	G	T	0.0704798	0.3756	0.0128464	4.10346e-08
rs4656958	G	A	0.0824158	0.6821	0.0138702	2.8167e-09
rs4676410	A	G	0.142022	0.2038	0.0157426	1.85481e-19
rs4712520	C	T	0.0929892	0.8182	0.0166206	2.20841e-08
rs4728142	A	G	0.0969671	0.439	0.0126655	1.91823e-14
rs4743820	T	C	0.0809228	0.7019	0.0137572	4.04772e-09
rs4747886	T	C	0.0738479	0.4081	0.0128701	9.58341e-09
rs4812833	A	G	0.103346	0.5188	0.0125571	1.87068e-16
rs483905	A	G	0.0849927	0.289	0.0135107	3.15929e-10
rs4973341	T	C	0.073473	0.6627	0.0131405	2.25336e-08
rs4976646	C	T	0.0787748	0.3415	0.0132165	2.51721e-09
rs6426833	A	G	0.232387	0.536	0.0125836	3.77051e-76
rs6920220	A	G	0.146936	0.2086	0.015222	4.77969e-22
rs7240004	G	A	-0.0823655	0.3795	0.0130179	2.49862e-10
rs7404095	C	T	0.0717686	0.5796	0.0126826	1.52416e-08
rs7608910	G	A	0.127099	0.3909	0.0126851	1.25026e-23
rs913678	C	T	-0.0757579	0.3293	0.013301	1.22914e-08
rs941823	C	T	0.108669	0.7509	0.0146906	1.39155e-13
rs9891119	C	A	-0.0895467	0.3536	0.0133101	1.72346e-11

## Sheet: Table 2
Instrument variables of Crohn's disease
SNP	effect_allele	other_allele	beta	eaf	se	pval
rs10758669	A	C	-0.14975	0.6504	0.012299	4.18504e-34
rs10798069	T	G	-0.070387	0.4925	0.0119822	4.24717e-09
rs10800309	G	A	-0.0904086	0.6578	0.0126389	8.47813e-13
rs11152949	G	A	0.133849	0.3195	0.0128549	2.17921e-25
rs11159833	T	C	0.155227	0.08681	0.0207601	7.59277e-14
rs11185982	C	T	-0.109139	0.1517	0.0168972	1.05412e-10
rs11691685	G	A	-0.157687	0.08024	0.0233162	1.35176e-11
rs11713774	C	T	0.132662	0.1427	0.0171654	1.08868e-14
rs1267501	C	T	0.0871787	0.8106	0.0151984	9.69059e-09
rs1292053	G	A	0.0911854	0.442	0.0118917	1.74703e-14
rs12949918	C	T	-0.104177	0.4185	0.0123587	3.47376e-17
rs13407913	G	A	0.114508	0.4306	0.0119519	9.63607e-22
rs1363907	A	G	0.102575	0.4212	0.0125984	3.89135e-16
rs1456896	T	C	0.0977081	0.6894	0.0131392	1.03467e-13
rs1517352	C	A	0.0800097	0.6048	0.0124517	1.31362e-10
rs1569328	T	C	-0.109215	0.1702	0.0167191	6.47441e-11
rs17293632	T	C	0.128384	0.2364	0.0139602	3.69828e-20
rs17388425	G	C	-0.157253	0.1598	0.0172142	6.53582e-20
rs17391694	T	C	-0.119051	0.1226	0.0199954	2.61818e-09
rs1847472	A	C	-0.0853854	0.3421	0.0132299	1.08971e-10
rs2024092	A	G	0.147664	0.2162	0.0143378	7.12525e-25
rs212388	T	C	-0.102377	0.6043	0.0124319	1.79515e-16
rs2227551	T	G	0.0994456	0.7288	0.0137489	4.72389e-13
rs2270395	T	C	0.124328	0.7616	0.0144786	8.92689e-18
rs2284553	G	A	0.103192	0.5904	0.0123247	5.626e-17
rs2395022	C	A	-0.177152	0.95885	0.0281553	3.1348e-10
rs2413583	T	C	-0.210407	0.1654	0.0168361	7.72147e-36
rs2538470	G	A	-0.0749643	0.6378	0.0122847	1.04597e-09
rs259964	G	A	-0.0713342	0.5414	0.0119064	2.08238e-09
rs2641348	G	A	-0.121336	0.1077	0.0198422	9.65162e-10
rs26528	C	T	0.119845	0.4576	0.0122466	1.2933e-22
rs3024505	A	G	0.165311	0.1573	0.0159634	3.94548e-25
rs3129871	C	A	-0.087922	0.6601	0.0130803	1.79556e-11
rs3197999	A	G	0.155114	0.2812	0.0128775	2.05211e-33
rs3776414	G	T	0.0888353	0.3756	0.012297	5.04313e-13
rs3853824	C	T	0.0813612	0.6385	0.0126283	1.17319e-10
rs438475	A	G	0.159076	0.1322	0.0172814	3.41507e-20
rs4703855	T	C	-0.073261	0.2998	0.0132248	3.03054e-08
rs516246	T	C	0.114576	0.4652	0.0123121	1.3277e-20
rs559928	C	T	0.099124	0.8128	0.0158237	3.74524e-10
rs6074022	T	C	-0.0963211	0.7497	0.0137745	2.6965e-12
rs640466	C	T	-0.0758092	0.3739	0.0124963	1.30704e-09
rs6500315	G	A	0.145539	0.7753	0.0146056	2.17721e-23
rs6651252	C	T	-0.149029	0.13	0.0183017	3.86011e-16
rs6679677	A	C	-0.185152	0.09755	0.0220556	4.66659e-17
rs6702421	T	C	0.110194	0.2255	0.0141395	6.52529e-15
rs6740462	A	C	0.099737	0.7378	0.0141387	1.7362e-12
rs6908425	C	T	0.103988	0.7843	0.0150464	4.80839e-12
rs7015630	C	T	-0.0842498	0.2657	0.0137523	8.99974e-10
rs7194886	T	C	-0.226986	0.4357	0.0121749	1.4184e-77
rs7236492	T	C	-0.0996611	0.1537	0.017342	9.09452e-09
rs727563	T	C	-0.0921252	0.7973	0.014461	1.88274e-10
rs7438704	G	A	0.0839019	0.6435	0.0126601	3.41979e-11
rs7517847	G	T	-0.335814	0.4352	0.0124758	1.37721e-159
rs7608910	G	A	0.120609	0.3909	0.0121405	2.94917e-23
rs7848647	C	T	0.141308	0.6746	0.0129961	1.54846e-27
rs915286	A	G	0.066645	0.5488	0.0119709	2.5875e-08
rs9264942	C	T	0.150794	0.3529	0.0128298	6.77798e-32
rs9594766	A	G	-0.0735547	0.5294	0.0121434	1.38526e-09

## Sheet: Table 3
Instrument variables of primary biliary cholangitis
SNP	effect_allele	other_allele	beta	eaf	se	pval
rs10488631	C	T	0.459827	NA	0.0465409	5.07925e-23
rs11065987	G	A	0.179735	NA	0.0325004	3.19808e-08
rs12924729	A	G	-0.271809	NA	0.0356332	2.38506e-14
rs17641524	T	C	0.255185	NA	0.0375019	1.01344e-11
rs1800693	C	T	0.194799	NA	0.032403	1.83514e-09
rs2069235	A	G	0.237362	NA	0.035481	2.23409e-11
rs2293370	A	G	-0.34814	NA	0.0443656	4.25893e-15
rs2304256	A	C	-0.241435	NA	0.0373758	1.04937e-10
rs4780355	C	T	-0.245134	NA	0.0364432	1.7386e-11
rs4938573	T	C	0.332261	NA	0.0447638	1.14895e-13
rs6679356	T	C	-0.416998	NA	0.0381197	7.48859e-28
rs7665090	G	A	0.198939	NA	0.0323963	8.21089e-10
rs7774434	C	T	0.51802	NA	0.0327504	2.36755e-56
rs860413	C	A	-0.247949	NA	0.0376861	4.72607e-11
rs911263	T	C	0.218529	NA	0.0365505	2.2475e-09
rs9303277	T	C	0.215434	NA	0.0323021	2.56921e-11

## Sheet: Table 4
MR estimates of the causal association between UC or CD and risk of PBC
Exposure	Outcome	Methods	OR	95%CI	P-value
UC	PBC	IVW	1.34614	1.05-1.73	0.0199575
		WV	1.17	0.99-1,38	0.0574195
		MR Egger	1.17	0.43-1.95	0.823869
CD		IVW	1.18	1.03-1.36	0.0201856
		WV	1.13	0.99-1.28	0.0562356
		MR Egger	1.17	0.81-1.69	0.412695
Abbreviations: MR: Mendelian randomization; OR: odds ratio; 95%CI: 95% confidence interval; IVW: inverse variance weighted; WV: weighted median; UC: ulcerative colitis; CD: Crohn's disease; PBC: primary biliary cholangitis

## Sheet: Table 5
MR estimates of the causal association between PBC and risk of UC or CD.
Exposure	Outcome	Methods	OR	95%CI	P-value
PBC	UC	IVW	1.05	0.95- 1.17	0.344
		WV	1.07	1.00-1.14	0.045
		MR Egger	0.67	0.54-0.83	0.003
		MR-PRESSO	0.14	0.014-0.295	0.031
	CD	IVW	1.1	0.99-1.20	0.058
		WV	1.04	1.00-1.09	0.047
		MR Egger	0.87	0.67-1.14	0.324
		MR-PRESSO	0.14	0.028-0.252	0.015
Abbreviations: MR: Mendelian randomization; OR: odds ratio; 95%CI: 95% confidence interval; IVW: inverse variance weighted; WV: weighted median; UC: ulcerative colitis; CD: Crohn's disease; PBC: primary biliary cholangitis; MR-PRESSO: MR pleiotropy residual sum and outlier

## Sheet: Table 6
Sensitivity analysis of the causal association between UC or CD and the risk of PBC
Exposure	Outcome	Cochran Q test		MR Egger
	PBC	Q-value	P-value	Intercept	P-value
UC		270.452	9.65951e-35	0.0422103	0.295168
CD		192.294	1.44488e-16	0.00132015	0.955552
Abbreviations: UC: ulcerative colitis; CD: Crohn's disease; PBC: primary biliary cholangitis

## Sheet: Table 7
Confounders of PBC and the excluded SNPs.
Confounders of PBC	the excluded SNPs (UC)	the excluded SNPs (CD)
Exposure to environmental pollutants	No SNPs	No SNPs
Radiation	No SNPs	No SNPs
Infectious agents	No SNPs	No SNPs
Chemical xenobiotics	No SNPs	No SNPs
Smoking	rs2274351	No SNPs
Previous pregnancies	No SNPs	No SNPs
UC: ulcerative colitis; CD: Crohn's disease; PBC: primary biliary cholangitis
